# Supplementary material for: The Adeno-Associated Virus Replication Protein Rep78 Contains a Strictly C-Terminal Sequence Motif Conserved Across Dependoparvoviruses
Source: Viruses. 2024 Nov 12;16(11):1760. doi: 10.3390/v16111760 (PMC11598897; doi:10.3390/v16111760)
Supplement: Supplementary file 1 [file viruses-16-01760-s001.zip]

Archive with 5 entries (5 files):
- Suppl File S1_Alphafold3 model of AAV2 Rep78 C-terminal region aa 522-621.pdb
- Suppl File S2_Multiple sequence alignment of Dependoparvovirus Rep78 proteins.pdf
- Suppl File S3_Protein from Avian AAV isolate BR_DF12 encoded by a reading frame overlapping that of Rep78 and ending with DDx3EQ.pdf
- Suppl File S4 - Multiple sequence alignment of enterovirus 2A proteases that have a Cterminal DDx3EQ motif.pdf
- Suppl File S5 - Multiple sequence alignment of CEP57L1 orthologs that have a Cterminal DDx3EQ motif.pdf
