# Supplementary material for: The Adeno-Associated Virus Replication Protein Rep78 Contains a Strictly C-Terminal Sequence Motif Conserved Across Dependoparvoviruses
Source: Viruses. 2024 Nov 12;16(11):1760. doi: 10.3390/v16111760 (PMC11598897; doi:10.3390/v16111760)
Supplement: Supplementary file 1 [file viruses-16-01760-s001.zip › Suppl File S1_Alphafold3 model of AAV2 Rep78 C-terminal region aa 522-621.pdb]

SEQRES   1 A  100  ALA SER ILE ASN TYR ALA ASP ARG TYR GLN ASN LYS CYS
SEQRES   2 A  100  SER ARG HIS VAL GLY MET ASN LEU MET LEU PHE PRO CYS
SEQRES   3 A  100  ARG GLN CYS GLU ARG MET ASN GLN ASN SER ASN ILE CYS
SEQRES   4 A  100  PHE THR HIS GLY GLN LYS ASP CYS LEU GLU CYS PHE PRO
SEQRES   5 A  100  VAL SER GLU SER GLN PRO VAL SER VAL VAL LYS LYS ALA
SEQRES   6 A  100  TYR GLN LYS LEU CYS TYR ILE HIS HIS ILE MET GLY LYS
SEQRES   7 A  100  VAL PRO ASP ALA CYS THR ALA CYS ASP LEU VAL ASN VAL
SEQRES   8 A  100  ASP LEU ASP ASP CYS ILE PHE GLU GLN
HELIX    1   1 TYR A    5  ARG A    8  1                                   4
HELIX    2   2 ARG A   27  ASN A   35  1                                   9
HELIX    3   3 TYR A   71  MET A   76  1                                   6
HELIX    4   4 THR A   84  VAL A   91  1                                   8
ATOM      1  N   ALA A   1      18.133 -14.540 -27.234  1.00 55.16           N
ATOM      2  CA  ALA A   1      17.842 -14.759 -25.814  1.00 60.26           C
ATOM      3  C   ALA A   1      16.339 -14.874 -25.584  1.00 63.59           C
ATOM      4  O   ALA A   1      15.585 -14.000 -26.017  1.00 58.67           O
ATOM      5  CB  ALA A   1      18.407 -13.613 -24.987  1.00 56.30           C
ATOM      6  N   SER A   2      15.910 -15.925 -24.929  1.00 66.67           N
ATOM      7  CA  SER A   2      14.492 -16.152 -24.658  1.00 71.62           C
ATOM      8  C   SER A   2      14.063 -15.530 -23.326  1.00 74.57           C
ATOM      9  O   SER A   2      12.954 -15.769 -22.858  1.00 70.45           O
ATOM     10  CB  SER A   2      14.201 -17.655 -24.645  1.00 65.94           C
ATOM     11  OG  SER A   2      14.683 -18.272 -25.811  1.00 57.13           O
ATOM     12  N   ILE A   3      14.912 -14.740 -22.730  1.00 78.43           N
ATOM     13  CA  ILE A   3      14.628 -14.112 -21.442  1.00 80.29           C
ATOM     14  C   ILE A   3      14.005 -12.741 -21.665  1.00 81.82           C
ATOM     15  O   ILE A   3      14.556 -11.907 -22.376  1.00 78.92           O
ATOM     16  CB  ILE A   3      15.906 -13.999 -20.593  1.00 75.91           C
ATOM     17  CG1 ILE A   3      16.571 -15.378 -20.420  1.00 66.48           C
ATOM     18  CG2 ILE A   3      15.571 -13.403 -19.221  1.00 64.88           C
ATOM     19  CD1 ILE A   3      17.948 -15.311 -19.763  1.00 61.38           C
ATOM     20  N   ASN A   4      12.841 -12.529 -21.054  1.00 85.92           N
ATOM     21  CA  ASN A   4      12.150 -11.251 -21.154  1.00 87.27           C
ATOM     22  C   ASN A   4      12.172 -10.552 -19.797  1.00 87.54           C
ATOM     23  O   ASN A   4      11.388 -10.875 -18.904  1.00 85.65           O
ATOM     24  CB  ASN A   4      10.720 -11.471 -21.647  1.00 85.28           C
ATOM     25  CG  ASN A   4       9.997 -10.167 -21.903  1.00 84.66           C
ATOM     26  OD1 ASN A   4      10.580  -9.090 -21.856  1.00 79.21           O
ATOM     27  ND2 ASN A   4       8.711 -10.234 -22.197  1.00 78.87           N
ATOM     28  N   TYR A   5      13.059  -9.595 -19.651  1.00 88.28           N
ATOM     29  CA  TYR A   5      13.164  -8.830 -18.414  1.00 88.62           C
ATOM     30  C   TYR A   5      11.986  -7.867 -18.249  1.00 89.03           C
ATOM     31  O   TYR A   5      11.677  -7.457 -17.129  1.00 87.37           O
ATOM     32  CB  TYR A   5      14.488  -8.062 -18.388  1.00 87.84           C
ATOM     33  CG  TYR A   5      15.696  -8.972 -18.278  1.00 87.37           C
ATOM     34  CD1 TYR A   5      16.083  -9.482 -17.038  1.00 84.53           C
ATOM     35  CD2 TYR A   5      16.431  -9.317 -19.409  1.00 84.36           C
ATOM     36  CE1 TYR A   5      17.188 -10.319 -16.932  1.00 83.35           C
ATOM     37  CE2 TYR A   5      17.539 -10.159 -19.309  1.00 82.75           C
ATOM     38  CZ  TYR A   5      17.916 -10.652 -18.066  1.00 84.30           C
ATOM     39  OH  TYR A   5      19.000 -11.481 -17.958  1.00 81.97           O
ATOM     40  N   ALA A   6      11.314  -7.521 -19.350  1.00 88.01           N
ATOM     41  CA  ALA A   6      10.159  -6.628 -19.302  1.00 87.96           C
ATOM     42  C   ALA A   6       8.994  -7.254 -18.532  1.00 87.63           C
ATOM     43  O   ALA A   6       8.255  -6.553 -17.844  1.00 85.37           O
ATOM     44  CB  ALA A   6       9.722  -6.252 -20.719  1.00 88.10           C
ATOM     45  N   ASP A   7       8.850  -8.573 -18.640  1.00 86.75           N
ATOM     46  CA  ASP A   7       7.803  -9.284 -17.904  1.00 84.82           C
ATOM     47  C   ASP A   7       8.155  -9.409 -16.420  1.00 84.93           C
ATOM     48  O   ASP A   7       7.272  -9.479 -15.566  1.00 81.99           O
ATOM     49  CB  ASP A   7       7.587 -10.683 -18.503  1.00 83.03           C
ATOM     50  CG  ASP A   7       6.638 -10.681 -19.685  1.00 78.08           C
ATOM     51  OD1 ASP A   7       5.846  -9.725 -19.830  1.00 73.39           O
ATOM     52  OD2 ASP A   7       6.670 -11.648 -20.468  1.00 73.31           O
ATOM     53  N   ARG A   8       9.437  -9.437 -16.108  1.00 84.38           N
ATOM     54  CA  ARG A   8       9.894  -9.540 -14.728  1.00 82.99           C
ATOM     55  C   ARG A   8       9.700  -8.228 -13.981  1.00 83.24           C
ATOM     56  O   ARG A   8       9.517  -8.221 -12.762  1.00 81.56           O
ATOM     57  CB  ARG A   8      11.375  -9.938 -14.694  1.00 80.74           C
ATOM     58  CG  ARG A   8      11.650 -11.286 -15.340  1.00 74.17           C
ATOM     59  CD  ARG A   8      13.148 -11.532 -15.459  1.00 72.18           C
ATOM     60  NE  ARG A   8      13.640 -12.490 -14.459  1.00 68.91           N
ATOM     61  CZ  ARG A   8      13.849 -13.782 -14.684  1.00 65.38           C
ATOM     62  NH1 ARG A   8      13.615 -14.313 -15.866  1.00 62.04           N
ATOM     63  NH2 ARG A   8      14.292 -14.561 -13.716  1.00 60.21           N
ATOM     64  N   TYR A   9       9.708  -7.107 -14.694  1.00 85.08           N
ATOM     65  CA  TYR A   9       9.597  -5.791 -14.083  1.00 86.07           C
ATOM     66  C   TYR A   9       8.233  -5.161 -14.386  1.00 85.35           C
ATOM     67  O   TYR A   9       7.969  -4.742 -15.508  1.00 84.00           O
ATOM     68  CB  TYR A   9      10.718  -4.879 -14.587  1.00 87.36           C
ATOM     69  CG  TYR A   9      12.110  -5.461 -14.449  1.00 88.69           C
ATOM     70  CD1 TYR A   9      12.507  -6.115 -13.284  1.00 86.22           C
ATOM     71  CD2 TYR A   9      13.033  -5.342 -15.494  1.00 86.78           C
ATOM     72  CE1 TYR A   9      13.787  -6.653 -13.158  1.00 86.28           C
ATOM     73  CE2 TYR A   9      14.315  -5.866 -15.376  1.00 86.48           C
ATOM     74  CZ  TYR A   9      14.691  -6.518 -14.211  1.00 88.39           C
ATOM     75  OH  TYR A   9      15.950  -7.051 -14.092  1.00 87.10           O
ATOM     76  N   GLN A  10       7.379  -5.099 -13.379  1.00 84.64           N
ATOM     77  CA  GLN A  10       6.089  -4.423 -13.535  1.00 83.66           C
ATOM     78  C   GLN A  10       6.291  -2.909 -13.617  1.00 84.77           C
ATOM     79  O   GLN A  10       5.627  -2.228 -14.401  1.00 82.69           O
ATOM     80  CB  GLN A  10       5.160  -4.765 -12.362  1.00 81.30           C
ATOM     81  CG  GLN A  10       4.527  -6.137 -12.517  1.00 73.50           C
ATOM     82  CD  GLN A  10       3.509  -6.430 -11.431  1.00 69.77           C
ATOM     83  OE1 GLN A  10       3.854  -6.867 -10.341  1.00 64.05           O
ATOM     84  NE2 GLN A  10       2.244  -6.188 -11.698  1.00 60.12           N
ATOM     85  N   ASN A  11       7.215  -2.398 -12.833  1.00 86.30           N
ATOM     86  CA  ASN A  11       7.558  -0.984 -12.868  1.00 86.40           C
ATOM     87  C   ASN A  11       8.895  -0.800 -13.575  1.00 87.83           C
ATOM     88  O   ASN A  11       9.922  -1.326 -13.133  1.00 86.18           O
ATOM     89  CB  ASN A  11       7.611  -0.423 -11.447  1.00 84.17           C
ATOM     90  CG  ASN A  11       6.224  -0.293 -10.843  1.00 79.29           C
ATOM     91  OD1 ASN A  11       5.347   0.325 -11.423  1.00 71.40           O
ATOM     92  ND2 ASN A  11       6.009  -0.866  -9.679  1.00 71.32           N
ATOM     93  N   LYS A  12       8.867  -0.051 -14.675  1.00 89.09           N
ATOM     94  CA  LYS A  12      10.065   0.177 -15.468  1.00 90.56           C
ATOM     95  C   LYS A  12      10.560   1.611 -15.284  1.00 90.96           C
ATOM     96  O   LYS A  12       9.778   2.513 -14.995  1.00 89.55           O
ATOM     97  CB  LYS A  12       9.761  -0.110 -16.946  1.00 89.74           C
ATOM     98  CG  LYS A  12       9.356  -1.561 -17.183  1.00 88.06           C
ATOM     99  CD  LYS A  12       8.799  -1.755 -18.583  1.00 85.52           C
ATOM    100  CE  LYS A  12       8.172  -3.128 -18.720  1.00 81.17           C
ATOM    101  NZ  LYS A  12       7.361  -3.247 -19.958  1.00 75.53           N
ATOM    102  N   CYS A  13      11.842   1.812 -15.457  1.00 91.82           N
ATOM    103  CA  CYS A  13      12.410   3.148 -15.378  1.00 92.66           C
ATOM    104  C   CYS A  13      12.003   3.968 -16.603  1.00 92.81           C
ATOM    105  O   CYS A  13      11.508   3.421 -17.598  1.00 92.43           O
ATOM    106  CB  CYS A  13      13.937   3.068 -15.245  1.00 92.49           C
ATOM    107  SG  CYS A  13      14.787   2.566 -16.762  1.00 91.57           S
ATOM    108  N   SER A  14      12.221   5.267 -16.546  1.00 93.58           N
ATOM    109  CA  SER A  14      11.805   6.172 -17.616  1.00 93.50           C
ATOM    110  C   SER A  14      12.383   5.793 -18.983  1.00 93.67           C
ATOM    111  O   SER A  14      11.778   6.077 -20.010  1.00 91.12           O
ATOM    112  CB  SER A  14      12.217   7.612 -17.271  1.00 92.60           C
ATOM    113  OG  SER A  14      11.819   7.937 -15.958  1.00 82.48           O
ATOM    114  N   ARG A  15      13.541   5.150 -18.997  1.00 93.80           N
ATOM    115  CA  ARG A  15      14.175   4.752 -20.257  1.00 93.42           C
ATOM    116  C   ARG A  15      13.559   3.480 -20.828  1.00 93.74           C
ATOM    117  O   ARG A  15      13.612   3.262 -22.038  1.00 92.08           O
ATOM    118  CB  ARG A  15      15.676   4.554 -20.053  1.00 92.42           C
ATOM    119  CG  ARG A  15      16.400   5.826 -19.612  1.00 86.24           C
ATOM    120  CD  ARG A  15      17.903   5.642 -19.685  1.00 83.11           C
ATOM    121  NE  ARG A  15      18.384   5.721 -21.064  1.00 74.35           N
ATOM    122  CZ  ARG A  15      19.199   6.661 -21.530  1.00 68.38           C
ATOM    123  NH1 ARG A  15      19.673   7.611 -20.750  1.00 61.42           N
ATOM    124  NH2 ARG A  15      19.553   6.653 -22.788  1.00 59.68           N
ATOM    125  N   HIS A  16      12.983   2.662 -19.968  1.00 92.75           N
ATOM    126  CA  HIS A  16      12.401   1.396 -20.388  1.00 93.55           C
ATOM    127  C   HIS A  16      10.874   1.417 -20.415  1.00 92.43           C
ATOM    128  O   HIS A  16      10.238   0.418 -20.753  1.00 90.16           O
ATOM    129  CB  HIS A  16      12.934   0.271 -19.492  1.00 93.82           C
ATOM    130  CG  HIS A  16      14.390   0.007 -19.735  1.00 94.57           C
ATOM    131  ND1 HIS A  16      15.366   0.079 -18.758  1.00 91.52           N
ATOM    132  CD2 HIS A  16      15.045  -0.308 -20.890  1.00 91.62           C
ATOM    133  CE1 HIS A  16      16.545  -0.196 -19.307  1.00 91.79           C
ATOM    134  NE2 HIS A  16      16.383  -0.433 -20.598  1.00 92.01           N
ATOM    135  N   VAL A  17      10.277   2.551 -20.092  1.00 92.53           N
ATOM    136  CA  VAL A  17       8.834   2.721 -20.219  1.00 91.42           C
ATOM    137  C   VAL A  17       8.455   2.641 -21.696  1.00 90.82           C
ATOM    138  O   VAL A  17       8.973   3.393 -22.521  1.00 85.06           O
ATOM    139  CB  VAL A  17       8.380   4.070 -19.619  1.00 90.14           C
ATOM    140  CG1 VAL A  17       6.921   4.353 -19.943  1.00 79.71           C
ATOM    141  CG2 VAL A  17       8.565   4.069 -18.104  1.00 80.22           C
ATOM    142  N   GLY A  18       7.558   1.715 -22.019  1.00 89.72           N
ATOM    143  CA  GLY A  18       7.148   1.514 -23.398  1.00 89.42           C
ATOM    144  C   GLY A  18       7.874   0.365 -24.084  1.00 90.67           C
ATOM    145  O   GLY A  18       7.446  -0.092 -25.147  1.00 87.20           O
ATOM    146  N   MET A  19       8.933  -0.134 -23.476  1.00 90.58           N
ATOM    147  CA  MET A  19       9.635  -1.296 -24.019  1.00 90.76           C
ATOM    148  C   MET A  19       8.904  -2.575 -23.615  1.00 91.00           C
ATOM    149  O   MET A  19       8.826  -2.911 -22.443  1.00 88.60           O
ATOM    150  CB  MET A  19      11.085  -1.326 -23.544  1.00 89.45           C
ATOM    151  CG  MET A  19      11.900  -0.168 -24.088  1.00 83.94           C
ATOM    152  SD  MET A  19      13.677  -0.347 -23.818  1.00 79.49           S
ATOM    153  CE  MET A  19      14.130  -1.337 -25.229  1.00 70.83           C
ATOM    154  N   ASN A  20       8.367  -3.261 -24.608  1.00 90.60           N
ATOM    155  CA  ASN A  20       7.617  -4.485 -24.371  1.00 90.32           C
ATOM    156  C   ASN A  20       8.546  -5.668 -24.082  1.00 91.31           C
ATOM    157  O   ASN A  20       8.154  -6.635 -23.420  1.00 88.51           O
ATOM    158  CB  ASN A  20       6.738  -4.777 -25.598  1.00 87.74           C
ATOM    159  CG  ASN A  20       5.598  -5.713 -25.277  1.00 81.90           C
ATOM    160  OD1 ASN A  20       5.257  -5.941 -24.125  1.00 71.13           O
ATOM    161  ND2 ASN A  20       4.964  -6.272 -26.300  1.00 72.08           N
ATOM    162  N   LEU A  21       9.768  -5.593 -24.562  1.00 91.45           N
ATOM    163  CA  LEU A  21      10.726  -6.682 -24.391  1.00 91.70           C
ATOM    164  C   LEU A  21      12.105  -6.118 -24.047  1.00 92.37           C
ATOM    165  O   LEU A  21      12.631  -5.260 -24.743  1.00 90.56           O
ATOM    166  CB  LEU A  21      10.755  -7.529 -25.669  1.00 90.21           C
ATOM    167  CG  LEU A  21      11.248  -8.964 -25.470  1.00 85.38           C
ATOM    168  CD1 LEU A  21      10.533  -9.922 -26.412  1.00 80.27           C
ATOM    169  CD2 LEU A  21      12.748  -9.072 -25.698  1.00 80.30           C
ATOM    170  N   MET A  22      12.660  -6.615 -22.950  1.00 91.99           N
ATOM    171  CA  MET A  22      13.982  -6.196 -22.501  1.00 92.25           C
ATOM    172  C   MET A  22      14.936  -7.388 -22.510  1.00 92.08           C
ATOM    173  O   MET A  22      14.787  -8.318 -21.719  1.00 90.26           O
ATOM    174  CB  MET A  22      13.898  -5.593 -21.097  1.00 91.46           C
ATOM    175  CG  MET A  22      13.197  -4.239 -21.067  1.00 88.85           C
ATOM    176  SD  MET A  22      12.961  -3.588 -19.401  1.00 87.93           S
ATOM    177  CE  MET A  22      14.661  -3.493 -18.834  1.00 81.85           C
ATOM    178  N   LEU A  23      15.889  -7.336 -23.406  1.00 92.07           N
ATOM    179  CA  LEU A  23      16.874  -8.407 -23.531  1.00 91.52           C
ATOM    180  C   LEU A  23      18.030  -8.230 -22.558  1.00 91.88           C
ATOM    181  O   LEU A  23      18.823  -9.148 -22.355  1.00 89.52           O
ATOM    182  CB  LEU A  23      17.394  -8.461 -24.975  1.00 90.53           C
ATOM    183  CG  LEU A  23      16.330  -8.788 -26.024  1.00 87.02           C
ATOM    184  CD1 LEU A  23      16.875  -8.564 -27.424  1.00 80.21           C
ATOM    185  CD2 LEU A  23      15.854 -10.228 -25.875  1.00 79.54           C
ATOM    186  N   PHE A  24      18.123  -7.045 -21.969  1.00 91.65           N
ATOM    187  CA  PHE A  24      19.211  -6.730 -21.049  1.00 91.69           C
ATOM    188  C   PHE A  24      18.663  -6.414 -19.661  1.00 92.39           C
ATOM    189  O   PHE A  24      17.619  -5.762 -19.549  1.00 91.07           O
ATOM    190  CB  PHE A  24      20.025  -5.545 -21.586  1.00 90.24           C
ATOM    191  CG  PHE A  24      20.543  -5.765 -22.978  1.00 87.50           C
ATOM    192  CD1 PHE A  24      21.656  -6.572 -23.205  1.00 82.82           C
ATOM    193  CD2 PHE A  24      19.905  -5.183 -24.077  1.00 81.10           C
ATOM    194  CE1 PHE A  24      22.131  -6.790 -24.486  1.00 79.64           C
ATOM    195  CE2 PHE A  24      20.381  -5.394 -25.368  1.00 78.68           C
ATOM    196  CZ  PHE A  24      21.497  -6.200 -25.572  1.00 79.55           C
ATOM    197  N   PRO A  25      19.345  -6.850 -18.596  1.00 90.52           N
ATOM    198  CA  PRO A  25      18.905  -6.549 -17.237  1.00 90.44           C
ATOM    199  C   PRO A  25      19.142  -5.081 -16.903  1.00 91.18           C
ATOM    200  O   PRO A  25      20.170  -4.502 -17.254  1.00 89.09           O
ATOM    201  CB  PRO A  25      19.771  -7.463 -16.365  1.00 88.53           C
ATOM    202  CG  PRO A  25      21.016  -7.686 -17.167  1.00 86.52           C
ATOM    203  CD  PRO A  25      20.573  -7.656 -18.615  1.00 88.76           C
ATOM    204  N   CYS A  26      18.178  -4.474 -16.229  1.00 92.49           N
ATOM    205  CA  CYS A  26      18.272  -3.077 -15.825  1.00 92.96           C
ATOM    206  C   CYS A  26      18.228  -2.985 -14.308  1.00 92.44           C
ATOM    207  O   CYS A  26      17.224  -3.345 -13.692  1.00 91.62           O
ATOM    208  CB  CYS A  26      17.148  -2.259 -16.461  1.00 92.76           C
ATOM    209  SG  CYS A  26      17.186  -0.511 -15.971  1.00 92.08           S
ATOM    210  N   ARG A  27      19.308  -2.490 -13.723  1.00 92.43           N
ATOM    211  CA  ARG A  27      19.396  -2.364 -12.265  1.00 91.46           C
ATOM    212  C   ARG A  27      18.369  -1.375 -11.718  1.00 91.28           C
ATOM    213  O   ARG A  27      17.830  -1.583 -10.635  1.00 89.77           O
ATOM    214  CB  ARG A  27      20.814  -1.947 -11.870  1.00 91.21           C
ATOM    215  CG  ARG A  27      21.794  -3.116 -11.943  1.00 81.30           C
ATOM    216  CD  ARG A  27      23.175  -2.717 -11.444  1.00 78.48           C
ATOM    217  NE  ARG A  27      24.017  -2.154 -12.497  1.00 69.19           N
ATOM    218  CZ  ARG A  27      24.911  -2.828 -13.203  1.00 62.13           C
ATOM    219  NH1 ARG A  27      25.108  -4.115 -13.003  1.00 55.60           N
ATOM    220  NH2 ARG A  27      25.620  -2.217 -14.134  1.00 54.59           N
ATOM    221  N   GLN A  28      18.064  -0.328 -12.475  1.00 93.85           N
ATOM    222  CA  GLN A  28      17.071   0.655 -12.055  1.00 93.22           C
ATOM    223  C   GLN A  28      15.677   0.021 -11.991  1.00 92.49           C
ATOM    224  O   GLN A  28      14.967   0.186 -11.001  1.00 90.94           O
ATOM    225  CB  GLN A  28      17.052   1.861 -13.002  1.00 92.65           C
ATOM    226  CG  GLN A  28      18.170   2.871 -12.739  1.00 85.05           C
ATOM    227  CD  GLN A  28      19.477   2.493 -13.424  1.00 81.25           C
ATOM    228  OE1 GLN A  28      19.623   1.440 -14.017  1.00 75.67           O
ATOM    229  NE2 GLN A  28      20.457   3.374 -13.377  1.00 71.81           N
ATOM    230  N   CYS A  29      15.294  -0.698 -13.035  1.00 92.20           N
ATOM    231  CA  CYS A  29      13.997  -1.365 -13.054  1.00 91.65           C
ATOM    232  C   CYS A  29      13.917  -2.423 -11.957  1.00 89.93           C
ATOM    233  O   CYS A  29      12.893  -2.556 -11.284  1.00 87.92           O
ATOM    234  CB  CYS A  29      13.762  -2.001 -14.427  1.00 91.87           C
ATOM    235  SG  CYS A  29      13.559  -0.779 -15.753  1.00 91.30           S
ATOM    236  N   GLU A  30      14.986  -3.165 -11.766  1.00 89.81           N
ATOM    237  CA  GLU A  30      15.035  -4.195 -10.739  1.00 87.80           C
ATOM    238  C   GLU A  30      14.842  -3.587  -9.351  1.00 87.29           C
ATOM    239  O   GLU A  30      14.048  -4.074  -8.545  1.00 84.70           O
ATOM    240  CB  GLU A  30      16.377  -4.921 -10.825  1.00 86.68           C
ATOM    241  CG  GLU A  30      16.438  -6.173  -9.981  1.00 79.38           C
ATOM    242  CD  GLU A  30      17.730  -6.941 -10.245  1.00 76.63           C
ATOM    243  OE1 GLU A  30      18.722  -6.664  -9.543  1.00 70.98           O
ATOM    244  OE2 GLU A  30      17.741  -7.763 -11.158  1.00 70.59           O
ATOM    245  N   ARG A  31      15.514  -2.478  -9.085  1.00 89.32           N
ATOM    246  CA  ARG A  31      15.414  -1.793  -7.794  1.00 88.41           C
ATOM    247  C   ARG A  31      14.025  -1.203  -7.591  1.00 87.78           C
ATOM    248  O   ARG A  31      13.500  -1.217  -6.479  1.00 85.87           O
ATOM    249  CB  ARG A  31      16.495  -0.716  -7.712  1.00 88.12           C
ATOM    250  CG  ARG A  31      16.787  -0.298  -6.278  1.00 80.54           C
ATOM    251  CD  ARG A  31      18.085   0.483  -6.212  1.00 79.10           C
ATOM    252  NE  ARG A  31      18.436   0.835  -4.841  1.00 71.87           N
ATOM    253  CZ  ARG A  31      19.639   1.228  -4.448  1.00 66.29           C
ATOM    254  NH1 ARG A  31      20.627   1.341  -5.303  1.00 60.20           N
ATOM    255  NH2 ARG A  31      19.859   1.522  -3.175  1.00 59.54           N
ATOM    256  N   MET A  32      13.418  -0.699  -8.655  1.00 88.49           N
ATOM    257  CA  MET A  32      12.063  -0.152  -8.580  1.00 87.56           C
ATOM    258  C   MET A  32      11.056  -1.228  -8.191  1.00 86.93           C
ATOM    259  O   MET A  32      10.149  -0.977  -7.408  1.00 83.60           O
ATOM    260  CB  MET A  32      11.672   0.476  -9.921  1.00 87.18           C
ATOM    261  CG  MET A  32      12.299   1.842 -10.127  1.00 83.41           C
ATOM    262  SD  MET A  32      11.772   2.630 -11.661  1.00 80.53           S
ATOM    263  CE  MET A  32      10.085   3.055 -11.239  1.00 71.88           C
ATOM    264  N   ASN A  33      11.213  -2.423  -8.740  1.00 87.12           N
ATOM    265  CA  ASN A  33      10.312  -3.519  -8.417  1.00 85.89           C
ATOM    266  C   ASN A  33      10.542  -4.034  -6.995  1.00 85.07           C
ATOM    267  O   ASN A  33       9.592  -4.383  -6.300  1.00 80.62           O
ATOM    268  CB  ASN A  33      10.473  -4.644  -9.438  1.00 85.10           C
ATOM    269  CG  ASN A  33       9.745  -4.328 -10.726  1.00 84.00           C
ATOM    270  OD1 ASN A  33       8.555  -4.565 -10.848  1.00 76.85           O
ATOM    271  ND2 ASN A  33      10.447  -3.765 -11.683  1.00 76.99           N
ATOM    272  N   GLN A  34      11.783  -4.052  -6.553  1.00 85.31           N
ATOM    273  CA  GLN A  34      12.100  -4.442  -5.183  1.00 83.48           C
ATOM    274  C   GLN A  34      11.474  -3.468  -4.182  1.00 83.19           C
ATOM    275  O   GLN A  34      10.938  -3.880  -3.157  1.00 80.24           O
ATOM    276  CB  GLN A  34      13.614  -4.486  -4.988  1.00 81.12           C
ATOM    277  CG  GLN A  34      14.258  -5.691  -5.672  1.00 73.12           C
ATOM    278  CD  GLN A  34      15.762  -5.702  -5.486  1.00 69.78           C
ATOM    279  OE1 GLN A  34      16.424  -4.672  -5.534  1.00 65.16           O
ATOM    280  NE2 GLN A  34      16.341  -6.870  -5.268  1.00 61.43           N
ATOM    281  N   ASN A  35      11.522  -2.180  -4.505  1.00 81.10           N
ATOM    282  CA  ASN A  35      10.951  -1.152  -3.645  1.00 79.77           C
ATOM    283  C   ASN A  35       9.418  -1.175  -3.651  1.00 80.86           C
ATOM    284  O   ASN A  35       8.784  -0.734  -2.694  1.00 77.00           O
ATOM    285  CB  ASN A  35      11.448   0.229  -4.080  1.00 76.73           C
ATOM    286  CG  ASN A  35      12.919   0.441  -3.760  1.00 71.68           C
ATOM    287  OD1 ASN A  35      13.513  -0.255  -2.953  1.00 64.54           O
ATOM    288  ND2 ASN A  35      13.523   1.436  -4.386  1.00 66.06           N
ATOM    289  N   SER A  36       8.821  -1.696  -4.721  1.00 82.77           N
ATOM    290  CA  SER A  36       7.373  -1.748  -4.863  1.00 81.58           C
ATOM    291  C   SER A  36       6.767  -3.047  -4.314  1.00 82.23           C
ATOM    292  O   SER A  36       5.573  -3.298  -4.475  1.00 77.34           O
ATOM    293  CB  SER A  36       6.994  -1.574  -6.337  1.00 78.77           C
ATOM    294  OG  SER A  36       5.608  -1.301  -6.484  1.00 70.53           O
ATOM    295  N   ASN A  37       7.575  -3.874  -3.661  1.00 81.62           N
ATOM    296  CA  ASN A  37       7.141  -5.160  -3.098  1.00 81.03           C
ATOM    297  C   ASN A  37       6.502  -6.064  -4.159  1.00 81.94           C
ATOM    298  O   ASN A  37       5.569  -6.819  -3.874  1.00 78.62           O
ATOM    299  CB  ASN A  37       6.182  -4.940  -1.928  1.00 77.84           C
ATOM    300  CG  ASN A  37       6.856  -4.271  -0.744  1.00 72.26           C
ATOM    301  OD1 ASN A  37       8.075  -4.165  -0.675  1.00 65.66           O
ATOM    302  ND2 ASN A  37       6.075  -3.810   0.207  1.00 66.50           N
ATOM    303  N   ILE A  38       6.994  -5.999  -5.378  1.00 81.00           N
ATOM    304  CA  ILE A  38       6.491  -6.824  -6.467  1.00 81.89           C
ATOM    305  C   ILE A  38       7.512  -7.920  -6.772  1.00 81.88           C
ATOM    306  O   ILE A  38       8.672  -7.636  -7.056  1.00 79.53           O
ATOM    307  CB  ILE A  38       6.200  -5.981  -7.720  1.00 79.79           C
ATOM    308  CG1 ILE A  38       5.111  -4.944  -7.417  1.00 73.76           C
ATOM    309  CG2 ILE A  38       5.768  -6.884  -8.879  1.00 73.43           C
ATOM    310  CD1 ILE A  38       4.951  -3.884  -8.501  1.00 69.16           C
ATOM    311  N   CYS A  39       7.065  -9.150  -6.704  1.00 81.91           N
ATOM    312  CA  CYS A  39       7.925 -10.289  -6.974  1.00 81.25           C
ATOM    313  C   CYS A  39       8.163 -10.418  -8.481  1.00 80.06           C
ATOM    314  O   CYS A  39       7.249 -10.751  -9.231  1.00 77.84           O
ATOM    315  CB  CYS A  39       7.298 -11.559  -6.410  1.00 80.74           C
ATOM    316  SG  CYS A  39       8.306 -13.022  -6.728  1.00 78.97           S
ATOM    317  N   PHE A  40       9.393 -10.177  -8.913  1.00 79.34           N
ATOM    318  CA  PHE A  40       9.747 -10.294 -10.327  1.00 78.28           C
ATOM    319  C   PHE A  40       9.830 -11.755 -10.776  1.00 79.31           C
ATOM    320  O   PHE A  40       9.788 -12.043 -11.966  1.00 77.44           O
ATOM    321  CB  PHE A  40      11.080  -9.575 -10.591  1.00 75.78           C
ATOM    322  CG  PHE A  40      12.202  -9.998  -9.672  1.00 71.19           C
ATOM    323  CD1 PHE A  40      12.926 -11.156  -9.934  1.00 68.35           C
ATOM    324  CD2 PHE A  40      12.535  -9.239  -8.557  1.00 65.61           C
ATOM    325  CE1 PHE A  40      13.952 -11.555  -9.082  1.00 61.74           C
ATOM    326  CE2 PHE A  40      13.569  -9.634  -7.705  1.00 61.42           C
ATOM    327  CZ  PHE A  40      14.275 -10.787  -7.974  1.00 61.24           C
ATOM    328  N   THR A  41       9.932 -12.674  -9.831  1.00 79.78           N
ATOM    329  CA  THR A  41      10.014 -14.097 -10.151  1.00 78.90           C
ATOM    330  C   THR A  41       8.631 -14.694 -10.393  1.00 79.11           C
ATOM    331  O   THR A  41       8.430 -15.448 -11.346  1.00 76.01           O
ATOM    332  CB  THR A  41      10.709 -14.852  -9.010  1.00 77.44           C
ATOM    333  OG1 THR A  41      11.960 -14.253  -8.733  1.00 72.49           O
ATOM    334  CG2 THR A  41      10.942 -16.315  -9.376  1.00 71.03           C
ATOM    335  N   HIS A  42       7.671 -14.336  -9.553  1.00 80.38           N
ATOM    336  CA  HIS A  42       6.311 -14.866  -9.650  1.00 80.82           C
ATOM    337  C   HIS A  42       5.329 -13.865 -10.256  1.00 79.71           C
ATOM    338  O   HIS A  42       4.187 -14.215 -10.542  1.00 76.54           O
ATOM    339  CB  HIS A  42       5.838 -15.310  -8.259  1.00 82.43           C
ATOM    340  CG  HIS A  42       6.709 -16.367  -7.662  1.00 83.38           C
ATOM    341  ND1 HIS A  42       7.331 -16.252  -6.441  1.00 79.02           N
ATOM    342  CD2 HIS A  42       7.069 -17.580  -8.146  1.00 80.17           C
ATOM    343  CE1 HIS A  42       8.026 -17.359  -6.200  1.00 81.76           C
ATOM    344  NE2 HIS A  42       7.887 -18.190  -7.219  1.00 82.68           N
ATOM    345  N   GLY A  43       5.755 -12.627 -10.448  1.00 81.09           N
ATOM    346  CA  GLY A  43       4.894 -11.594 -11.010  1.00 79.24           C
ATOM    347  C   GLY A  43       3.728 -11.226 -10.107  1.00 81.05           C
ATOM    348  O   GLY A  43       2.736 -10.653 -10.569  1.00 78.71           O
ATOM    349  N   GLN A  44       3.829 -11.537  -8.817  1.00 80.32           N
ATOM    350  CA  GLN A  44       2.758 -11.278  -7.860  1.00 80.40           C
ATOM    351  C   GLN A  44       3.116 -10.117  -6.940  1.00 80.06           C
ATOM    352  O   GLN A  44       4.282  -9.924  -6.584  1.00 77.32           O
ATOM    353  CB  GLN A  44       2.473 -12.529  -7.023  1.00 78.79           C
ATOM    354  CG  GLN A  44       1.797 -13.633  -7.828  1.00 74.48           C
ATOM    355  CD  GLN A  44       1.473 -14.848  -6.972  1.00 72.96           C
ATOM    356  OE1 GLN A  44       1.789 -14.915  -5.797  1.00 68.32           O
ATOM    357  NE2 GLN A  44       0.828 -15.842  -7.563  1.00 64.32           N
ATOM    358  N   LYS A  45       2.106  -9.364  -6.566  1.00 81.15           N
ATOM    359  CA  LYS A  45       2.282  -8.272  -5.623  1.00 80.55           C
ATOM    360  C   LYS A  45       2.214  -8.820  -4.200  1.00 79.80           C
ATOM    361  O   LYS A  45       1.384  -9.684  -3.905  1.00 75.87           O
ATOM    362  CB  LYS A  45       1.210  -7.204  -5.859  1.00 78.66           C
ATOM    363  CG  LYS A  45       1.480  -5.913  -5.103  1.00 73.38           C
ATOM    364  CD  LYS A  45       0.407  -4.874  -5.389  1.00 70.52           C
ATOM    365  CE  LYS A  45       0.681  -3.601  -4.614  1.00 64.09           C
ATOM    366  NZ  LYS A  45      -0.411  -2.603  -4.797  1.00 58.12           N
ATOM    367  N   ASP A  46       3.076  -8.328  -3.328  1.00 79.52           N
ATOM    368  CA  ASP A  46       3.134  -8.765  -1.926  1.00 78.36           C
ATOM    369  C   ASP A  46       3.284 -10.289  -1.815  1.00 79.61           C
ATOM    370  O   ASP A  46       2.568 -10.952  -1.066  1.00 76.38           O
ATOM    371  CB  ASP A  46       1.910  -8.254  -1.158  1.00 76.19           C
ATOM    372  CG  ASP A  46       1.853  -6.733  -1.118  1.00 72.58           C
ATOM    373  OD1 ASP A  46       2.839  -6.115  -0.667  1.00 67.75           O
ATOM    374  OD2 ASP A  46       0.830  -6.163  -1.534  1.00 67.80           O
ATOM    375  N   CYS A  47       4.212 -10.829  -2.573  1.00 79.85           N
ATOM    376  CA  CYS A  47       4.455 -12.265  -2.579  1.00 81.34           C
ATOM    377  C   CYS A  47       4.973 -12.712  -1.214  1.00 81.05           C
ATOM    378  O   CYS A  47       6.094 -12.387  -0.828  1.00 79.74           O
ATOM    379  CB  CYS A  47       5.454 -12.608  -3.684  1.00 81.54           C
ATOM    380  SG  CYS A  47       5.745 -14.385  -3.846  1.00 81.66           S
ATOM    381  N   LEU A  48       4.142 -13.474  -0.501  1.00 83.16           N
ATOM    382  CA  LEU A  48       4.494 -13.944   0.836  1.00 81.64           C
ATOM    383  C   LEU A  48       5.693 -14.891   0.812  1.00 81.49           C
ATOM    384  O   LEU A  48       6.407 -15.017   1.805  1.00 78.96           O
ATOM    385  CB  LEU A  48       3.282 -14.659   1.461  1.00 80.49           C
ATOM    386  CG  LEU A  48       2.074 -13.750   1.724  1.00 75.85           C
ATOM    387  CD1 LEU A  48       0.851 -14.585   2.040  1.00 71.72           C
ATOM    388  CD2 LEU A  48       2.365 -12.786   2.861  1.00 71.00           C
ATOM    389  N   GLU A  49       5.907 -15.531  -0.319  1.00 83.15           N
ATOM    390  CA  GLU A  49       7.016 -16.469  -0.464  1.00 81.65           C
ATOM    391  C   GLU A  49       8.358 -15.746  -0.574  1.00 81.53           C
ATOM    392  O   GLU A  49       9.379 -16.234  -0.083  1.00 78.63           O
ATOM    393  CB  GLU A  49       6.764 -17.337  -1.708  1.00 80.91           C
ATOM    394  CG  GLU A  49       7.514 -18.663  -1.663  1.00 74.33           C
ATOM    395  CD  GLU A  49       6.850 -19.650  -0.710  1.00 70.48           C
ATOM    396  OE1 GLU A  49       5.800 -20.211  -1.069  1.00 64.55           O
ATOM    397  OE2 GLU A  49       7.383 -19.855   0.394  1.00 65.19           O
ATOM    398  N   CYS A  50       8.359 -14.588  -1.212  1.00 81.13           N
ATOM    399  CA  CYS A  50       9.588 -13.837  -1.440  1.00 79.43           C
ATOM    400  C   CYS A  50       9.716 -12.608  -0.533  1.00 78.35           C
ATOM    401  O   CYS A  50      10.823 -12.186  -0.213  1.00 74.89           O
ATOM    402  CB  CYS A  50       9.664 -13.415  -2.907  1.00 78.98           C
ATOM    403  SG  CYS A  50       9.679 -14.834  -4.047  1.00 76.51           S
ATOM    404  N   PHE A  51       8.583 -12.036  -0.132  1.00 77.97           N
ATOM    405  CA  PHE A  51       8.563 -10.851   0.719  1.00 75.80           C
ATOM    406  C   PHE A  51       7.775 -11.126   1.994  1.00 74.61           C
ATOM    407  O   PHE A  51       6.558 -10.928   2.032  1.00 71.73           O
ATOM    408  CB  PHE A  51       7.971  -9.666  -0.036  1.00 73.68           C
ATOM    409  CG  PHE A  51       8.699  -9.333  -1.311  1.00 72.16           C
ATOM    410  CD1 PHE A  51       9.956  -8.742  -1.278  1.00 70.02           C
ATOM    411  CD2 PHE A  51       8.124  -9.629  -2.546  1.00 68.74           C
ATOM    412  CE1 PHE A  51      10.632  -8.444  -2.452  1.00 65.03           C
ATOM    413  CE2 PHE A  51       8.797  -9.330  -3.725  1.00 66.63           C
ATOM    414  CZ  PHE A  51      10.047  -8.733  -3.675  1.00 67.09           C
ATOM    415  N   PRO A  52       8.426 -11.590   3.052  1.00 73.76           N
ATOM    416  CA  PRO A  52       7.737 -11.845   4.318  1.00 71.50           C
ATOM    417  C   PRO A  52       7.303 -10.531   4.969  1.00 70.13           C
ATOM    418  O   PRO A  52       8.131  -9.704   5.351  1.00 66.04           O
ATOM    419  CB  PRO A  52       8.779 -12.580   5.171  1.00 69.11           C
ATOM    420  CG  PRO A  52      10.105 -12.153   4.616  1.00 70.14           C
ATOM    421  CD  PRO A  52       9.863 -11.894   3.145  1.00 73.91           C
ATOM    422  N   VAL A  53       5.993 -10.344   5.081  1.00 66.88           N
ATOM    423  CA  VAL A  53       5.457  -9.148   5.737  1.00 64.64           C
ATOM    424  C   VAL A  53       5.405  -9.397   7.245  1.00 64.25           C
ATOM    425  O   VAL A  53       4.568 -10.144   7.737  1.00 59.85           O
ATOM    426  CB  VAL A  53       4.073  -8.768   5.190  1.00 60.46           C
ATOM    427  CG1 VAL A  53       4.196  -8.174   3.791  1.00 54.11           C
ATOM    428  CG2 VAL A  53       3.114  -9.956   5.154  1.00 54.39           C
ATOM    429  N   SER A  54       6.316  -8.776   7.966  1.00 59.88           N
ATOM    430  CA  SER A  54       6.392  -8.936   9.417  1.00 59.31           C
ATOM    431  C   SER A  54       5.958  -7.676  10.174  1.00 58.48           C
ATOM    432  O   SER A  54       5.848  -7.693  11.395  1.00 53.88           O
ATOM    433  CB  SER A  54       7.820  -9.309   9.832  1.00 55.73           C
ATOM    434  OG  SER A  54       8.211 -10.553   9.284  1.00 49.91           O
ATOM    435  N   GLU A  55       5.712  -6.589   9.449  1.00 56.49           N
ATOM    436  CA  GLU A  55       5.474  -5.299  10.102  1.00 57.09           C
ATOM    437  C   GLU A  55       4.050  -4.779   9.942  1.00 56.33           C
ATOM    438  O   GLU A  55       3.548  -4.056  10.804  1.00 51.94           O
ATOM    439  CB  GLU A  55       6.483  -4.274   9.564  1.00 53.36           C
ATOM    440  CG  GLU A  55       6.740  -3.142  10.533  1.00 47.26           C
ATOM    441  CD  GLU A  55       7.924  -2.289  10.102  1.00 42.95           C
ATOM    442  OE1 GLU A  55       7.724  -1.371   9.279  1.00 40.01           O
ATOM    443  OE2 GLU A  55       9.040  -2.543  10.579  1.00 41.04           O
ATOM    444  N   SER A  56       3.387  -5.146   8.846  1.00 52.49           N
ATOM    445  CA  SER A  56       2.053  -4.612   8.584  1.00 52.47           C
ATOM    446  C   SER A  56       0.964  -5.492   9.197  1.00 52.50           C
ATOM    447  O   SER A  56       0.283  -6.249   8.516  1.00 49.32           O
ATOM    448  CB  SER A  56       1.832  -4.444   7.079  1.00 49.77           C
ATOM    449  OG  SER A  56       2.728  -3.496   6.554  1.00 44.32           O
ATOM    450  N   GLN A  57       0.808  -5.371  10.508  1.00 48.60           N
ATOM    451  CA  GLN A  57      -0.341  -5.992  11.159  1.00 50.00           C
ATOM    452  C   GLN A  57      -1.582  -5.150  10.853  1.00 49.54           C
ATOM    453  O   GLN A  57      -1.492  -3.920  10.768  1.00 47.59           O
ATOM    454  CB  GLN A  57      -0.120  -6.088  12.671  1.00 48.44           C
ATOM    455  CG  GLN A  57       0.851  -7.203  13.051  1.00 44.53           C
ATOM    456  CD  GLN A  57       0.958  -7.399  14.554  1.00 39.79           C
ATOM    457  OE1 GLN A  57       0.623  -6.522  15.342  1.00 39.47           O
ATOM    458  NE2 GLN A  57       1.420  -8.552  14.982  1.00 37.65           N
ATOM    459  N   PRO A  58      -2.736  -5.798  10.667  1.00 49.13           N
ATOM    460  CA  PRO A  58      -3.963  -5.045  10.428  1.00 49.28           C
ATOM    461  C   PRO A  58      -4.295  -4.197  11.654  1.00 49.90           C
ATOM    462  O   PRO A  58      -4.589  -4.715  12.728  1.00 48.08           O
ATOM    463  CB  PRO A  58      -5.023  -6.122  10.168  1.00 47.33           C
ATOM    464  CG  PRO A  58      -4.481  -7.354  10.828  1.00 44.52           C
ATOM    465  CD  PRO A  58      -2.980  -7.238  10.728  1.00 46.72           C
ATOM    466  N   VAL A  59      -4.228  -2.887  11.482  1.00 49.09           N
ATOM    467  CA  VAL A  59      -4.521  -1.966  12.574  1.00 48.93           C
ATOM    468  C   VAL A  59      -6.032  -1.794  12.674  1.00 48.57           C
ATOM    469  O   VAL A  59      -6.652  -1.179  11.813  1.00 46.23           O
ATOM    470  CB  VAL A  59      -3.822  -0.613  12.368  1.00 46.96           C
ATOM    471  CG1 VAL A  59      -3.858   0.207  13.654  1.00 41.29           C
ATOM    472  CG2 VAL A  59      -2.365  -0.791  11.939  1.00 41.01           C
ATOM    473  N   SER A  60      -6.608  -2.357  13.713  1.00 46.61           N
ATOM    474  CA  SER A  60      -8.047  -2.246  13.960  1.00 47.66           C
ATOM    475  C   SER A  60      -8.386  -0.973  14.738  1.00 47.49           C
ATOM    476  O   SER A  60      -9.434  -0.886  15.380  1.00 44.87           O
ATOM    477  CB  SER A  60      -8.546  -3.479  14.729  1.00 45.11           C
ATOM    478  OG  SER A  60      -8.272  -4.666  14.018  1.00 38.94           O
ATOM    479  N   VAL A  61      -7.488   0.003  14.707  1.00 49.32           N
ATOM    480  CA  VAL A  61      -7.723   1.257  15.421  1.00 49.20           C
ATOM    481  C   VAL A  61      -8.778   2.057  14.668  1.00 48.86           C
ATOM    482  O   VAL A  61      -8.566   2.478  13.533  1.00 46.45           O
ATOM    483  CB  VAL A  61      -6.427   2.070  15.576  1.00 46.45           C
ATOM    484  CG1 VAL A  61      -6.712   3.432  16.223  1.00 40.07           C
ATOM    485  CG2 VAL A  61      -5.428   1.317  16.443  1.00 39.92           C
ATOM    486  N   VAL A  62      -9.905   2.243  15.318  1.00 50.46           N
ATOM    487  CA  VAL A  62     -10.984   3.042  14.756  1.00 51.11           C
ATOM    488  C   VAL A  62     -10.533   4.502  14.730  1.00 51.08           C
ATOM    489  O   VAL A  62     -10.188   5.074  15.768  1.00 48.61           O
ATOM    490  CB  VAL A  62     -12.275   2.887  15.590  1.00 48.63           C
ATOM    491  CG1 VAL A  62     -13.406   3.727  15.001  1.00 42.88           C
ATOM    492  CG2 VAL A  62     -12.700   1.422  15.645  1.00 42.50           C
ATOM    493  N   LYS A  63     -10.516   5.097  13.556  1.00 52.84           N
ATOM    494  CA  LYS A  63     -10.195   6.513  13.418  1.00 53.46           C
ATOM    495  C   LYS A  63     -11.278   7.334  14.112  1.00 54.15           C
ATOM    496  O   LYS A  63     -12.458   7.036  13.967  1.00 51.74           O
ATOM    497  CB  LYS A  63     -10.074   6.902  11.945  1.00 49.89           C
ATOM    498  CG  LYS A  63      -8.859   6.280  11.260  1.00 44.67           C
ATOM    499  CD  LYS A  63      -8.789   6.681   9.784  1.00 41.72           C
ATOM    500  CE  LYS A  63      -7.571   6.070   9.113  1.00 38.10           C
ATOM    501  NZ  LYS A  63      -7.546   6.386   7.662  1.00 34.94           N
ATOM    502  N   LYS A  64     -10.875   8.344  14.853  1.00 55.55           N
ATOM    503  CA  LYS A  64     -11.834   9.228  15.493  1.00 56.47           C
ATOM    504  C   LYS A  64     -12.591  10.001  14.413  1.00 57.69           C
ATOM    505  O   LYS A  64     -12.034  10.868  13.751  1.00 55.36           O
ATOM    506  CB  LYS A  64     -11.136  10.171  16.489  1.00 52.68           C
ATOM    507  CG  LYS A  64     -10.026  11.005  15.881  1.00 47.48           C
ATOM    508  CD  LYS A  64      -9.348  11.885  16.934  1.00 44.62           C
ATOM    509  CE  LYS A  64      -8.273  12.747  16.302  1.00 40.35           C
ATOM    510  NZ  LYS A  64      -7.637  13.642  17.292  1.00 38.29           N
ATOM    511  N   ALA A  65     -13.840   9.641  14.217  1.00 64.67           N
ATOM    512  CA  ALA A  65     -14.671  10.315  13.220  1.00 65.70           C
ATOM    513  C   ALA A  65     -15.280  11.586  13.811  1.00 68.37           C
ATOM    514  O   ALA A  65     -15.224  12.650  13.207  1.00 65.17           O
ATOM    515  CB  ALA A  65     -15.756   9.360  12.729  1.00 61.05           C
ATOM    516  N   TYR A  66     -15.828  11.472  15.014  1.00 69.89           N
ATOM    517  CA  TYR A  66     -16.471  12.589  15.688  1.00 72.74           C
ATOM    518  C   TYR A  66     -16.027  12.667  17.139  1.00 72.47           C
ATOM    519  O   TYR A  66     -16.008  11.665  17.851  1.00 70.17           O
ATOM    520  CB  TYR A  66     -17.989  12.446  15.609  1.00 73.24           C
ATOM    521  CG  TYR A  66     -18.510  12.384  14.190  1.00 75.24           C
ATOM    522  CD1 TYR A  66     -18.586  13.541  13.411  1.00 72.91           C
ATOM    523  CD2 TYR A  66     -18.905  11.172  13.628  1.00 73.08           C
ATOM    524  CE1 TYR A  66     -19.057  13.493  12.100  1.00 71.36           C
ATOM    525  CE2 TYR A  66     -19.373  11.114  12.322  1.00 73.12           C
ATOM    526  CZ  TYR A  66     -19.448  12.276  11.562  1.00 75.93           C
ATOM    527  OH  TYR A  66     -19.905  12.218  10.265  1.00 72.91           O
ATOM    528  N   GLN A  67     -15.674  13.874  17.577  1.00 78.19           N
ATOM    529  CA  GLN A  67     -15.292  14.091  18.968  1.00 76.99           C
ATOM    530  C   GLN A  67     -16.539  14.225  19.840  1.00 76.80           C
ATOM    531  O   GLN A  67     -16.588  13.716  20.960  1.00 74.04           O
ATOM    532  CB  GLN A  67     -14.408  15.333  19.062  1.00 74.06           C
ATOM    533  CG  GLN A  67     -13.630  15.399  20.379  1.00 67.66           C
ATOM    534  CD  GLN A  67     -12.468  16.386  20.306  1.00 64.54           C
ATOM    535  OE1 GLN A  67     -12.112  16.888  19.251  1.00 59.30           O
ATOM    536  NE2 GLN A  67     -11.862  16.672  21.438  1.00 55.99           N
ATOM    537  N   LYS A  68     -17.550  14.907  19.305  1.00 81.04           N
ATOM    538  CA  LYS A  68     -18.847  15.015  19.962  1.00 81.90           C
ATOM    539  C   LYS A  68     -19.893  14.260  19.146  1.00 82.40           C
ATOM    540  O   LYS A  68     -19.923  14.348  17.922  1.00 80.44           O
ATOM    541  CB  LYS A  68     -19.268  16.480  20.121  1.00 79.72           C
ATOM    542  CG  LYS A  68     -18.682  17.117  21.381  1.00 74.24           C
ATOM    543  CD  LYS A  68     -19.308  18.481  21.640  1.00 71.40           C
ATOM    544  CE  LYS A  68     -18.805  19.076  22.948  1.00 63.83           C
ATOM    545  NZ  LYS A  68     -19.443  20.386  23.229  1.00 57.44           N
ATOM    546  N   LEU A  69     -20.709  13.501  19.834  1.00 82.93           N
ATOM    547  CA  LEU A  69     -21.752  12.716  19.191  1.00 84.13           C
ATOM    548  C   LEU A  69     -23.114  13.373  19.390  1.00 85.66           C
ATOM    549  O   LEU A  69     -23.317  14.116  20.353  1.00 84.46           O
ATOM    550  CB  LEU A  69     -21.745  11.290  19.752  1.00 81.95           C
ATOM    551  CG  LEU A  69     -20.435  10.522  19.551  1.00 79.79           C
ATOM    552  CD1 LEU A  69     -20.468   9.202  20.305  1.00 76.52           C
ATOM    553  CD2 LEU A  69     -20.167  10.279  18.076  1.00 75.22           C
ATOM    554  N   CYS A  70     -24.026  13.089  18.492  1.00 84.89           N
ATOM    555  CA  CYS A  70     -25.390  13.574  18.637  1.00 85.86           C
ATOM    556  C   CYS A  70     -26.062  12.889  19.830  1.00 86.51           C
ATOM    557  O   CYS A  70     -25.551  11.903  20.371  1.00 86.24           O
ATOM    558  CB  CYS A  70     -26.176  13.331  17.342  1.00 85.64           C
ATOM    559  SG  CYS A  70     -26.550  11.583  17.018  1.00 86.19           S
ATOM    560  N   TYR A  71     -27.194  13.408  20.225  1.00 86.91           N
ATOM    561  CA  TYR A  71     -27.900  12.909  21.403  1.00 86.58           C
ATOM    562  C   TYR A  71     -28.135  11.393  21.347  1.00 86.10           C
ATOM    563  O   TYR A  71     -27.940  10.690  22.338  1.00 84.15           O
ATOM    564  CB  TYR A  71     -29.235  13.654  21.520  1.00 85.44           C
ATOM    565  CG  TYR A  71     -29.920  13.433  22.847  1.00 83.27           C
ATOM    566  CD1 TYR A  71     -29.457  14.069  23.999  1.00 77.76           C
ATOM    567  CD2 TYR A  71     -31.028  12.591  22.945  1.00 77.09           C
ATOM    568  CE1 TYR A  71     -30.090  13.867  25.229  1.00 74.38           C
ATOM    569  CE2 TYR A  71     -31.661  12.376  24.165  1.00 73.41           C
ATOM    570  CZ  TYR A  71     -31.188  13.022  25.303  1.00 75.43           C
ATOM    571  OH  TYR A  71     -31.805  12.812  26.504  1.00 72.14           O
ATOM    572  N   ILE A  72     -28.507  10.900  20.174  1.00 87.02           N
ATOM    573  CA  ILE A  72     -28.793   9.477  20.004  1.00 86.05           C
ATOM    574  C   ILE A  72     -27.515   8.642  20.125  1.00 86.26           C
ATOM    575  O   ILE A  72     -27.471   7.658  20.864  1.00 84.20           O
ATOM    576  CB  ILE A  72     -29.480   9.224  18.648  1.00 85.28           C
ATOM    577  CG1 ILE A  72     -30.779  10.042  18.525  1.00 81.65           C
ATOM    578  CG2 ILE A  72     -29.770   7.737  18.453  1.00 79.20           C
ATOM    579  CD1 ILE A  72     -31.834   9.693  19.559  1.00 71.73           C
ATOM    580  N   HIS A  73     -26.456   9.024  19.396  1.00 85.17           N
ATOM    581  CA  HIS A  73     -25.208   8.273  19.410  1.00 85.35           C
ATOM    582  C   HIS A  73     -24.464   8.422  20.736  1.00 82.82           C
ATOM    583  O   HIS A  73     -23.735   7.519  21.151  1.00 80.85           O
ATOM    584  CB  HIS A  73     -24.337   8.710  18.229  1.00 85.82           C
ATOM    585  CG  HIS A  73     -24.811   8.152  16.929  1.00 86.31           C
ATOM    586  ND1 HIS A  73     -25.150   8.917  15.841  1.00 81.32           N
ATOM    587  CD2 HIS A  73     -25.023   6.861  16.551  1.00 82.78           C
ATOM    588  CE1 HIS A  73     -25.536   8.120  14.843  1.00 84.00           C
ATOM    589  NE2 HIS A  73     -25.475   6.868  15.253  1.00 84.96           N
ATOM    590  N   HIS A  74     -24.656   9.551  21.427  1.00 85.52           N
ATOM    591  CA  HIS A  74     -24.042   9.757  22.737  1.00 84.70           C
ATOM    592  C   HIS A  74     -24.611   8.767  23.756  1.00 83.31           C
ATOM    593  O   HIS A  74     -23.864   8.161  24.525  1.00 81.24           O
ATOM    594  CB  HIS A  74     -24.274  11.201  23.188  1.00 84.11           C
ATOM    595  CG  HIS A  74     -23.486  11.551  24.426  1.00 82.38           C
ATOM    596  ND1 HIS A  74     -22.175  11.951  24.404  1.00 71.90           N
ATOM    597  CD2 HIS A  74     -23.863  11.552  25.728  1.00 73.79           C
ATOM    598  CE1 HIS A  74     -21.777  12.180  25.649  1.00 73.40           C
ATOM    599  NE2 HIS A  74     -22.775  11.952  26.481  1.00 74.72           N
ATOM    600  N   ILE A  75     -25.907   8.586  23.744  1.00 84.95           N
ATOM    601  CA  ILE A  75     -26.562   7.639  24.651  1.00 83.74           C
ATOM    602  C   ILE A  75     -26.220   6.201  24.265  1.00 82.57           C
ATOM    603  O   ILE A  75     -25.984   5.349  25.127  1.00 80.73           O
ATOM    604  CB  ILE A  75     -28.086   7.857  24.641  1.00 83.88           C
ATOM    605  CG1 ILE A  75     -28.412   9.212  25.281  1.00 79.51           C
ATOM    606  CG2 ILE A  75     -28.808   6.741  25.401  1.00 77.09           C
ATOM    607  CD1 ILE A  75     -29.866   9.638  25.095  1.00 71.00           C
ATOM    608  N   MET A  76     -26.166   5.931  22.973  1.00 83.12           N
ATOM    609  CA  MET A  76     -25.868   4.592  22.478  1.00 82.13           C
ATOM    610  C   MET A  76     -24.387   4.233  22.635  1.00 80.85           C
ATOM    611  O   MET A  76     -24.024   3.058  22.595  1.00 78.02           O
ATOM    612  CB  MET A  76     -26.292   4.483  21.011  1.00 81.36           C
ATOM    613  CG  MET A  76     -26.763   3.086  20.644  1.00 76.70           C
ATOM    614  SD  MET A  76     -27.356   2.974  18.952  1.00 72.68           S
ATOM    615  CE  MET A  76     -27.943   1.277  18.941  1.00 62.97           C
ATOM    616  N   GLY A  77     -23.516   5.233  22.816  1.00 82.28           N
ATOM    617  CA  GLY A  77     -22.080   5.018  22.967  1.00 80.55           C
ATOM    618  C   GLY A  77     -21.427   4.519  21.690  1.00 81.15           C
ATOM    619  O   GLY A  77     -20.330   3.945  21.731  1.00 78.27           O
ATOM    620  N   LYS A  78     -22.070   4.743  20.565  1.00 80.52           N
ATOM    621  CA  LYS A  78     -21.551   4.319  19.271  1.00 80.80           C
ATOM    622  C   LYS A  78     -21.116   5.525  18.457  1.00 80.50           C
ATOM    623  O   LYS A  78     -21.849   6.510  18.353  1.00 77.75           O
ATOM    624  CB  LYS A  78     -22.604   3.514  18.500  1.00 77.66           C
ATOM    625  CG  LYS A  78     -22.536   2.023  18.790  1.00 71.39           C
ATOM    626  CD  LYS A  78     -23.411   1.236  17.825  1.00 69.08           C
ATOM    627  CE  LYS A  78     -23.228  -0.262  18.026  1.00 62.37           C
ATOM    628  NZ  LYS A  78     -23.988  -1.041  17.011  1.00 56.27           N
ATOM    629  N   VAL A  79     -19.917   5.429  17.883  1.00 80.92           N
ATOM    630  CA  VAL A  79     -19.409   6.475  17.002  1.00 80.57           C
ATOM    631  C   VAL A  79     -19.764   6.105  15.562  1.00 81.82           C
ATOM    632  O   VAL A  79     -19.261   5.109  15.047  1.00 79.72           O
ATOM    633  CB  VAL A  79     -17.884   6.648  17.155  1.00 77.78           C
ATOM    634  CG1 VAL A  79     -17.391   7.792  16.283  1.00 71.72           C
ATOM    635  CG2 VAL A  79     -17.512   6.905  18.614  1.00 73.47           C
ATOM    636  N   PRO A  80     -20.622   6.872  14.907  1.00 81.80           N
ATOM    637  CA  PRO A  80     -21.002   6.585  13.534  1.00 81.68           C
ATOM    638  C   PRO A  80     -19.931   7.049  12.552  1.00 81.60           C
ATOM    639  O   PRO A  80     -19.194   7.993  12.821  1.00 78.15           O
ATOM    640  CB  PRO A  80     -22.296   7.375  13.340  1.00 78.99           C
ATOM    641  CG  PRO A  80     -22.122   8.561  14.232  1.00 79.31           C
ATOM    642  CD  PRO A  80     -21.304   8.072  15.411  1.00 82.42           C
ATOM    643  N   ASP A  81     -19.858   6.379  11.417  1.00 81.14           N
ATOM    644  CA  ASP A  81     -18.917   6.764  10.370  1.00 78.72           C
ATOM    645  C   ASP A  81     -19.409   8.026   9.664  1.00 78.58           C
ATOM    646  O   ASP A  81     -18.620   8.872   9.256  1.00 72.81           O
ATOM    647  CB  ASP A  81     -18.764   5.619   9.365  1.00 75.01           C
ATOM    648  CG  ASP A  81     -17.309   5.299   9.075  1.00 68.59           C
ATOM    649  OD1 ASP A  81     -16.512   5.223  10.022  1.00 60.68           O
ATOM    650  OD2 ASP A  81     -16.975   5.109   7.887  1.00 63.70           O
ATOM    651  N   ALA A  82     -20.709   8.162   9.537  1.00 80.21           N
ATOM    652  CA  ALA A  82     -21.335   9.328   8.928  1.00 79.67           C
ATOM    653  C   ALA A  82     -22.737   9.532   9.509  1.00 80.63           C
ATOM    654  O   ALA A  82     -23.595   8.668   9.395  1.00 76.84           O
ATOM    655  CB  ALA A  82     -21.395   9.159   7.414  1.00 75.87           C
ATOM    656  N   CYS A  83     -22.945  10.682  10.148  1.00 79.84           N
ATOM    657  CA  CYS A  83     -24.246  11.018  10.720  1.00 82.00           C
ATOM    658  C   CYS A  83     -24.473  12.526  10.624  1.00 82.25           C
ATOM    659  O   CYS A  83     -23.677  13.314  11.134  1.00 81.34           O
ATOM    660  CB  CYS A  83     -24.314  10.557  12.180  1.00 82.94           C
ATOM    661  SG  CYS A  83     -25.853  11.030  13.004  1.00 84.39           S
ATOM    662  N   THR A  84     -25.554  12.912   9.969  1.00 84.03           N
ATOM    663  CA  THR A  84     -25.882  14.324   9.778  1.00 83.28           C
ATOM    664  C   THR A  84     -26.037  15.061  11.102  1.00 83.99           C
ATOM    665  O   THR A  84     -25.632  16.219  11.232  1.00 82.15           O
ATOM    666  CB  THR A  84     -27.178  14.470   8.963  1.00 81.81           C
ATOM    667  OG1 THR A  84     -28.187  13.626   9.501  1.00 75.31           O
ATOM    668  CG2 THR A  84     -26.946  14.087   7.513  1.00 71.95           C
ATOM    669  N   ALA A  85     -26.588  14.410  12.101  1.00 84.00           N
ATOM    670  CA  ALA A  85     -26.757  15.023  13.413  1.00 84.48           C
ATOM    671  C   ALA A  85     -25.404  15.227  14.103  1.00 84.69           C
ATOM    672  O   ALA A  85     -25.167  16.265  14.727  1.00 83.04           O
ATOM    673  CB  ALA A  85     -27.684  14.165  14.274  1.00 84.08           C
ATOM    674  N   CYS A  86     -24.493  14.248  13.975  1.00 85.97           N
ATOM    675  CA  CYS A  86     -23.150  14.380  14.528  1.00 85.52           C
ATOM    676  C   CYS A  86     -22.348  15.433  13.777  1.00 84.28           C
ATOM    677  O   CYS A  86     -21.577  16.178  14.380  1.00 82.02           O
ATOM    678  CB  CYS A  86     -22.433  13.028  14.474  1.00 85.60           C
ATOM    679  SG  CYS A  86     -23.135  11.800  15.622  1.00 84.78           S
ATOM    680  N   ASP A  87     -22.541  15.532  12.462  1.00 84.08           N
ATOM    681  CA  ASP A  87     -21.869  16.544  11.653  1.00 82.20           C
ATOM    682  C   ASP A  87     -22.219  17.949  12.146  1.00 81.67           C
ATOM    683  O   ASP A  87     -21.330  18.787  12.325  1.00 79.58           O
ATOM    684  CB  ASP A  87     -22.272  16.410  10.183  1.00 80.18           C
ATOM    685  CG  ASP A  87     -21.597  15.225   9.503  1.00 77.81           C
ATOM    686  OD1 ASP A  87     -20.408  14.971   9.787  1.00 72.68           O
ATOM    687  OD2 ASP A  87     -22.253  14.563   8.676  1.00 73.35           O
ATOM    688  N   LEU A  88     -23.473  18.196  12.405  1.00 83.37           N
ATOM    689  CA  LEU A  88     -23.923  19.501  12.886  1.00 82.20           C
ATOM    690  C   LEU A  88     -23.276  19.865  14.216  1.00 80.98           C
ATOM    691  O   LEU A  88     -22.929  21.022  14.455  1.00 78.89           O
ATOM    692  CB  LEU A  88     -25.450  19.501  13.030  1.00 81.43           C
ATOM    693  CG  LEU A  88     -26.212  19.518  11.699  1.00 76.74           C
ATOM    694  CD1 LEU A  88     -27.679  19.183  11.929  1.00 71.76           C
ATOM    695  CD2 LEU A  88     -26.088  20.873  11.028  1.00 71.71           C
ATOM    696  N   VAL A  89     -23.095  18.888  15.089  1.00 81.98           N
ATOM    697  CA  VAL A  89     -22.485  19.125  16.400  1.00 79.81           C
ATOM    698  C   VAL A  89     -20.990  19.407  16.259  1.00 78.49           C
ATOM    699  O   VAL A  89     -20.439  20.231  16.995  1.00 74.53           O
ATOM    700  CB  VAL A  89     -22.725  17.922  17.335  1.00 79.39           C
ATOM    701  CG1 VAL A  89     -22.039  18.124  18.686  1.00 72.84           C
ATOM    702  CG2 VAL A  89     -24.212  17.718  17.565  1.00 74.35           C
ATOM    703  N   ASN A  90     -20.324  18.747  15.316  1.00 79.08           N
ATOM    704  CA  ASN A  90     -18.894  18.938  15.116  1.00 76.26           C
ATOM    705  C   ASN A  90     -18.582  20.188  14.289  1.00 72.64           C
ATOM    706  O   ASN A  90     -17.527  20.789  14.469  1.00 67.91           O
ATOM    707  CB  ASN A  90     -18.292  17.691  14.461  1.00 74.83           C
ATOM    708  CG  ASN A  90     -18.118  16.563  15.454  1.00 72.89           C
ATOM    709  OD1 ASN A  90     -17.089  16.458  16.122  1.00 67.97           O
ATOM    710  ND2 ASN A  90     -19.105  15.701  15.576  1.00 67.73           N
ATOM    711  N   VAL A  91     -19.476  20.589  13.410  1.00 75.83           N
ATOM    712  CA  VAL A  91     -19.299  21.799  12.599  1.00 72.41           C
ATOM    713  C   VAL A  91     -19.100  23.030  13.484  1.00 70.03           C
ATOM    714  O   VAL A  91     -18.308  23.914  13.171  1.00 64.13           O
ATOM    715  CB  VAL A  91     -20.503  21.992  11.654  1.00 68.92           C
ATOM    716  CG1 VAL A  91     -20.582  23.418  11.108  1.00 61.58           C
ATOM    717  CG2 VAL A  91     -20.412  21.023  10.485  1.00 62.33           C
ATOM    718  N   ASP A  92     -19.782  23.072  14.601  1.00 66.98           N
ATOM    719  CA  ASP A  92     -19.660  24.188  15.535  1.00 64.51           C
ATOM    720  C   ASP A  92     -18.283  24.213  16.213  1.00 62.39           C
ATOM    721  O   ASP A  92     -17.772  25.270  16.598  1.00 58.46           O
ATOM    722  CB  ASP A  92     -20.763  24.090  16.597  1.00 61.31           C
ATOM    723  CG  ASP A  92     -20.930  25.390  17.361  1.00 56.27           C
ATOM    724  OD1 ASP A  92     -20.435  25.474  18.496  1.00 52.23           O
ATOM    725  OD2 ASP A  92     -21.568  26.309  16.829  1.00 52.37           O
ATOM    726  N   LEU A  93     -17.639  23.043  16.325  1.00 62.70           N
ATOM    727  CA  LEU A  93     -16.325  22.924  16.957  1.00 61.17           C
ATOM    728  C   LEU A  93     -15.180  23.074  15.952  1.00 60.36           C
ATOM    729  O   LEU A  93     -14.036  23.255  16.362  1.00 56.62           O
ATOM    730  CB  LEU A  93     -16.227  21.571  17.663  1.00 57.83           C
ATOM    731  CG  LEU A  93     -17.136  21.429  18.890  1.00 53.25           C
ATOM    732  CD1 LEU A  93     -17.229  19.977  19.308  1.00 51.10           C
ATOM    733  CD2 LEU A  93     -16.610  22.268  20.045  1.00 49.91           C
ATOM    734  N   ASP A  94     -15.478  23.025  14.674  1.00 57.13           N
ATOM    735  CA  ASP A  94     -14.462  23.131  13.631  1.00 57.47           C
ATOM    736  C   ASP A  94     -13.930  24.557  13.461  1.00 56.80           C
ATOM    737  O   ASP A  94     -13.072  24.807  12.609  1.00 53.11           O
ATOM    738  CB  ASP A  94     -15.026  22.615  12.299  1.00 55.01           C
ATOM    739  CG  ASP A  94     -14.823  21.119  12.127  1.00 50.37           C
ATOM    740  OD1 ASP A  94     -13.732  20.619  12.460  1.00 46.60           O
ATOM    741  OD2 ASP A  94     -15.746  20.444  11.636  1.00 46.49           O
ATOM    742  N   ASP A  95     -14.404  25.484  14.261  1.00 52.82           N
ATOM    743  CA  ASP A  95     -13.936  26.867  14.210  1.00 53.23           C
ATOM    744  C   ASP A  95     -12.475  26.964  14.638  1.00 52.17           C
ATOM    745  O   ASP A  95     -11.723  27.816  14.158  1.00 48.60           O
ATOM    746  CB  ASP A  95     -14.817  27.742  15.107  1.00 51.17           C
ATOM    747  CG  ASP A  95     -14.538  29.225  14.925  1.00 46.06           C
ATOM    748  OD1 ASP A  95     -14.622  29.700  13.774  1.00 42.40           O
ATOM    749  OD2 ASP A  95     -14.249  29.910  15.921  1.00 42.27           O
ATOM    750  N   CYS A  96     -12.038  26.084  15.537  1.00 48.89           N
ATOM    751  CA  CYS A  96     -10.665  26.060  16.022  1.00 49.71           C
ATOM    752  C   CYS A  96      -9.869  24.950  15.332  1.00 47.79           C
ATOM    753  O   CYS A  96     -10.295  23.799  15.311  1.00 44.57           O
ATOM    754  CB  CYS A  96     -10.647  25.860  17.540  1.00 47.91           C
ATOM    755  SG  CYS A  96     -11.289  27.309  18.422  1.00 42.40           S
ATOM    756  N   ILE A  97      -8.696  25.321  14.800  1.00 47.00           N
ATOM    757  CA  ILE A  97      -7.809  24.346  14.174  1.00 47.25           C
ATOM    758  C   ILE A  97      -7.066  23.556  15.251  1.00 45.22           C
ATOM    759  O   ILE A  97      -6.627  24.109  16.267  1.00 42.32           O
ATOM    760  CB  ILE A  97      -6.812  25.030  13.213  1.00 46.53           C
ATOM    761  CG1 ILE A  97      -6.054  26.166  13.918  1.00 42.85           C
ATOM    762  CG2 ILE A  97      -7.559  25.547  11.981  1.00 41.97           C
ATOM    763  CD1 ILE A  97      -4.867  26.691  13.118  1.00 39.36           C
ATOM    764  N   PHE A  98      -6.918  22.259  15.035  1.00 44.88           N
ATOM    765  CA  PHE A  98      -6.204  21.402  15.974  1.00 45.45           C
ATOM    766  C   PHE A  98      -4.795  21.130  15.453  1.00 43.20           C
ATOM    767  O   PHE A  98      -4.510  20.079  14.888  1.00 40.13           O
ATOM    768  CB  PHE A  98      -6.987  20.104  16.193  1.00 45.11           C
ATOM    769  CG  PHE A  98      -6.434  19.264  17.321  1.00 42.80           C
ATOM    770  CD1 PHE A  98      -6.770  19.561  18.639  1.00 39.15           C
ATOM    771  CD2 PHE A  98      -5.589  18.195  17.071  1.00 39.20           C
ATOM    772  CE1 PHE A  98      -6.267  18.791  19.689  1.00 37.07           C
ATOM    773  CE2 PHE A  98      -5.075  17.427  18.106  1.00 37.73           C
ATOM    774  CZ  PHE A  98      -5.419  17.725  19.415  1.00 36.63           C
ATOM    775  N   GLU A  99      -3.921  22.116  15.631  1.00 43.02           N
ATOM    776  CA  GLU A  99      -2.518  21.975  15.234  1.00 43.52           C
ATOM    777  C   GLU A  99      -1.589  22.052  16.446  1.00 41.23           C
ATOM    778  O   GLU A  99      -0.637  21.282  16.564  1.00 37.75           O
ATOM    779  CB  GLU A  99      -2.145  23.058  14.210  1.00 42.74           C
ATOM    780  CG  GLU A  99      -2.701  22.779  12.823  1.00 38.23           C
ATOM    781  CD  GLU A  99      -2.174  23.744  11.766  1.00 34.72           C
ATOM    782  OE1 GLU A  99      -1.647  24.814  12.145  1.00 33.21           O
ATOM    783  OE2 GLU A  99      -2.291  23.435  10.581  1.00 36.36           O
ATOM    784  N   GLN A 100      -1.876  22.988  17.330  1.00 43.96           N
ATOM    785  CA  GLN A 100      -1.082  23.148  18.554  1.00 42.80           C
ATOM    786  C   GLN A 100      -1.905  22.725  19.772  1.00 39.35           C
ATOM    787  O   GLN A 100      -1.441  21.880  20.554  1.00 35.34           O
ATOM    788  CB  GLN A 100      -0.625  24.612  18.703  1.00 41.97           C
ATOM    789  CG  GLN A 100       0.438  25.009  17.691  1.00 37.66           C
ATOM    790  CD  GLN A 100       0.945  26.430  17.884  1.00 33.48           C
ATOM    791  OE1 GLN A 100       0.357  27.224  18.620  1.00 33.79           O
ATOM    792  NE2 GLN A 100       2.026  26.782  17.228  1.00 33.39           N
ATOM    793  OXT GLN A 100      -2.996  23.250  19.940  1.00 32.63           O
TER     794      GLN A 100
HETATM  795 ZN   ZN  B   1       7.658 -14.623  -5.194  1.00 74.67          Zn
HETATM  796 ZN   ZN  C   1     -25.218  10.851  15.308  1.00 78.33          Zn
HETATM  797 ZN   ZN  D   1      15.229   0.315 -16.783  1.00 92.85          Zn
END
